# Supplementary material for: Nanoscale-Resistive Switching in Forming-Free Zinc Oxide Memristive Structures
Source: Nanomaterials (Basel). 2022 Jan 28;12(3):455. doi: 10.3390/nano12030455 (PMC8838399; doi:10.3390/nano12030455)
Supplement: Supplementary file 1 [file nanomaterials-12-00455-s001.zip]

Archive with 1 entries (1 files):
- nanomaterials-1530140-supplementary.pdf
